# Supplementary material for: Influence of lymphadenectomy on survival and recurrence in patients with early-stage epithelial ovarian cancer: a meta-analysis
Source: BMC Womens Health. 2023 Sep 4;23:474. doi: 10.1186/s12905-023-02615-6 (PMC10478186; doi:10.1186/s12905-023-02615-6)
Supplement: Supplementary file 1 — Additional file 1. [file 12905_2023_2615_MOESM1_ESM.zip]

Archive with 2 entries (2 files):
- Supplementary Tables/Supplementary Table 1.docx
- Supplementary Tables/Supplementary Table 2-5.docx
